# Supplementary material for: sRNATargetDigger: A bioinformatics software for bidirectional identification of sRNA-target pairs with co-regulatory sRNAs information
Source: PLoS One. 2020 Dec 28;15(12):e0244480. doi: 10.1371/journal.pone.0244480 (PMC7769420; doi:10.1371/journal.pone.0244480)
Supplement: S1 Table — (XLS) [file pone.0244480.s001.xls]

## Sheet: Supplement Table 1
S1 Table. Targets with no cleavage signals detected using degradome in Arabidopsis
Target mRNA	sRNA
AT1G06580.1	ath-miR400
AT1G15125.1	ath-miR163
AT1G23390.1	ath-miR775
AT1G51480.1	ath-miR472-3p
AT1G51760.1	ath-miR167a-5p
AT1G53290.1	ath-miR775
AT1G53780.1	ath-miR172b-3p
AT1G62720.1	ath-miR400
AT1G63080.1	tasiR2140-TAS2-siR6
AT1G64580.1	ath-miR400
AT1G66690.1	ath-miR163
AT1G66720.1	ath-miR163
AT2G02850.1	ath-miR408-3p
AT2G28190.1	ath-miR398b-3p
AT2G30210.1	miR408
AT2G32460.1	ath-miR159a
AT2G33770.1	ath-miR399a
AT2G38950.1	ath-miR402
AT2G42200.1	ath-miR156f-5p
AT2G44790.1	miR408
AT2G45720.1	ath-miR838
AT2G47020.1	ath-miR408-3p
AT3G02200.1	ath-miR408-3p
AT3G09220.1	ath-miR857
AT3G14770.1	ath-miR172b-3p
AT3G19890.1	ath-miR774a
AT3G23690.1	ath-miR393a-5p
AT3G44860.1	ath-miR163
AT3G44870.1	ath-miR163
AT3G58030.1	miR168a
AT3G60460.1	ath-miR159a
AT4G13495.1	ath-miR863-3p
AT4G14930.1	ath-miR1888a
AT4G24150.1	ath-miR396a-5p
AT4G27330.1	ath-miR159a
AT4G32880.1	miR165
AT4G37770.1	ath-miR159a
AT5G02350.1	ath-miR822-5p
AT5G05390.1	miR408
AT5G07130.1	ath-miR408-3p
AT5G08310.1	ath-miR1888a
AT5G08415.1	ath-miR837-3p
AT5G10180.1	ath-miR395a
AT5G10950.1	ath-miR173
AT5G18100.1	miR159a
AT5G21930.1	miR408
AT5G23480.1	ath-miR781a
AT5G36200.1	ath-miR859
AT5G38550.1	ath-miR842
AT5G38900.1	ath-miR1888a
AT5G43270.1	ath-miR156f-5p
AT5G43740.2	ath-miR472-3p
AT5G43780.1	ath-miR395a
AT5G51270.1	ath-miR844-5p
AT5G53660.1	ath-miR396a-5p
AT5G55020.1	ath-miR159a
AT5G55930.1	ath-miR159a
