# Supplementary material for: sRNATargetDigger: A bioinformatics software for bidirectional identification of sRNA-target pairs with co-regulatory sRNAs information
Source: PLoS One. 2020 Dec 28;15(12):e0244480. doi: 10.1371/journal.pone.0244480 (PMC7769420; doi:10.1371/journal.pone.0244480)
Supplement: S2 Table — (XLS) [file pone.0244480.s002.xls]

## Sheet: Supplement Table 2
S2 Table. "sRNA-target" pairs and their co-regulatory sRNAs identified using sRNATargetDigger in Arabidopsis
mRNA(target)	sRNA_name	sRNA_sequence	sRNA count (RPM) in flower (GSM707682)	sRNA count (RPM) in leaf (GSM707683)	sRNA count (RPM) in root (GSM707684)	sRNA count (RPM) in seedling (GSM707685)	sRNA-target Alignment	cut_site in target	sRNA_annonation
AT1G01040.1	ATH-MIR162A-3P	UCGAUAAACCUCUGCAUCCAG	1712.14	3161.44	996.7	1405.06		3458	ATH-MIR162A-3P/ATH-MIR162B-3P
AT1G08830.1	ATH-MIR398B-3P	UGUGUUCUCAGGUCACCCCUG	120.92	84.31	1.97	206.21		129	ATH-MIR398B-3P/ATH-MIR398C-3P
	sRNA_AT_29	UGUGUUCUCAGGUCACCCC	59.83	42.33	1.57	57.44		129	--
	sRNA_AT_30	UGUGUUCUCAGGUCACCCCU	42.06	3.23	1.18	26.03		129	--
AT1G10120.1	ATH-MIR396B-5P	UUCCACAGCUUUCUUGAACUU	7402.34	8813.79	2035.84	8517.76		1449	ATH-MIR396B-5P
	ATH-MIR396A-5P	UUCCACAGCUUUCUUGAACUG	1451.03	6282.7	2063.35	4774.31		1449	ATH-MIR396A-5P
	sRNA_AT_36	UUCCACAGCUUUCUUGAACU	947.82	1046.88	375.33	1403.82		1449	--
	sRNA_AT_35	UUCCACAGCUUUCUUGAAC	894.25	3134.53	812.76	3035.76		1449	--
AT1G12520.1	ATH-MIR398B-3P	UGUGUUCUCAGGUCACCCCUG	120.92	84.31	1.97	206.21		792	ATH-MIR398B-3P/ATH-MIR398C-3P
	sRNA_AT_29	UGUGUUCUCAGGUCACCCC	59.83	42.33	1.57	57.44		792	--
	sRNA_AT_30	UGUGUUCUCAGGUCACCCCU	42.06	3.23	1.18	26.03		792	--
AT1G12820.1	MIR393A	UCCAAAGGGAUCGCAUUGAUC	1582.46	2550.1	359.61	3593.23		1900	ATH-MIR393A
	ATH-MIR393A-5P	UCCAAAGGGAUCGCAUUGAUCC	1019.67	1657.5	246.82	1972.87		1900	ATH-MIR393A-5P/ATH-MIR393B-5P
AT1G17590.3	ATH-MIR169D	UGAGCCAAGGAUGACUUGCCG	31.79	31.21	29.48	28.31		1672	ATH-MIR169D/ATH-MIR169E/ATH-MIR169F-5P/ATH-MIR169G-5P
	ATH-MIR169A-5P	CAGCCAAGGAUGACUUGCCGA	16.27	85.74	92.36	387.84		1672	ATH-MIR169A-5P
	sRNA_AT_03	CAGCCAAGGAUGACUUGCCGG	13.02	11.48	108.47	200.63		1672	ATH-MIR169B-5P/ATH-MIR169C
	sRNA_AT_18	UGAGCCAAGGAUGACUUGCC	5.01	3.59	5.11	1.86		1672	--
	ATH-MIR169H	UAGCCAAGGAUGACUUGCCUG	4.51	113.37	88.82	77.48		1672	ATH-MIR169H/ATH-MIR169I/ATH-MIR169J/ATH-MIR169K/ATH-MIR169L/ATH-MIR169M/ATH-MIR169N
	sRNA_AT_09	UAGCCAAGGAUGACUUGCC	4.01	51.66	19.26	18.6		1672	--
	sRNA_AT_10	UAGCCAAGGAUGACUUGCCU	3.76	5.38	16.9	10.54		1672	--
AT1G27340.1	ATH-MIR394A	UUGGCAUUCUGUCCACCUCC	5063.08	1253.53	321.1	1788.35		1559	ATH-MIR394A/ATH-MIR394B-5P
	sRNA_AT_50	UUUGGCAUUCUGUCCACCUCC	675.44	214.18	31.05	318.2		1559	--
AT1G27360.4	sRNA_AT_38	UUGACAGAAGAAAGAGAGCAC	598.59	7.89	0.79	9.3		2237	--
	sRNA_AT_39	UUGACAGAAGAGAGUGAGCAC	237.58	528.82	1.57	727.12		2237	--
	ATH-MIR156A-5P	UGACAGAAGAGAGUGAGCAC	199.78	341.54	46.38	5994.85		2237	ATH-MIR156A-5P/ATH-MIR156B-5P/ATH-MIR156C-5P/ATH-MIR156D-5P/ATH-MIR156E/ATH-MIR156F-5P
	sRNA_AT_40	UUGACAGAAGAUAGAGAGCAC	167.23	1637.4	3.14	7452.19		2237	ATH-MIR157A-5P/ATH-MIR157B-5P/ATH-MIR157C-5P
	sRNA_AT_17	UGACAGAAGAAAGAGAGCAC	67.59	0.72	0	0		2237	ATH-MIR156H
AT1G27370.1	sRNA_AT_38	UUGACAGAAGAAAGAGAGCAC	598.59	7.89	0.79	9.3		2640	--
	sRNA_AT_39	UUGACAGAAGAGAGUGAGCAC	237.58	528.82	1.57	727.12		2640	--
	ATH-MIR156A-5P	UGACAGAAGAGAGUGAGCAC	199.78	341.54	46.38	5994.85		2640	ATH-MIR156A-5P/ATH-MIR156B-5P/ATH-MIR156C-5P/ATH-MIR156D-5P/ATH-MIR156E/ATH-MIR156F-5P
	sRNA_AT_40	UUGACAGAAGAUAGAGAGCAC	167.23	1637.4	3.14	7452.19		2640	ATH-MIR157A-5P/ATH-MIR157B-5P/ATH-MIR157C-5P
	sRNA_AT_17	UGACAGAAGAAAGAGAGCAC	67.59	0.72	0	0		2640	ATH-MIR156H
AT1G30210.1	sRNA_AT_42	UUGGACUGAAGGGAGCUCCC	799.37	325.76	43.63	292.79		1170	--
	ATH-MIR319C	UUGGACUGAAGGGAGCUCCUU	790.35	528.46	204.37	307.25		1170	ATH-MIR319C
	sRNA_AT_47	UUUGGACUGAAGGGAGCUCCU	497.19	369.17	222.06	373.58		1170	--
	sRNA_AT_05	CUUGGACUGAAGGGAGCUCCC	279.39	130.95	27.51	153.94		1170	--
	sRNA_AT_41	UUGGACUGAAGGGAGCUCC	127.43	50.23	10.22	31.61		1170	--
	sRNA_AT_44	UUGGACUGAAGGGAGCUCCU	101.39	57.4	31.05	48.56		1170	--
AT1G30490.1	ATH-MIR166A-3P	UCGGACCAGGCUUCAUUCCCC	76756	56156.8	14662	42640.5		938	ATH-MIR166A-3P/ATH-MIR166B-3P/ATH-MIR166C/ATH-MIR166D/ATH-MIR166E-3P/ATH-MIR166F/ATH-MIR166G
	MIR165	UCGGACCAGGCUUCAUCCCCC	26140	17565.9	6791.36	19209.7		938	ATH-MIR165A-3P/ATH-MIR165B
AT1G31280.1	sRNA_AT_31	UUAGAUUCACGCACAAACUC	796.86	2001.19	767.96	2054.9		3440	--
	ATH-MIR403-3P	UUAGAUUCACGCACAAACUCG	777.84	1828.63	892.15	1946.21		3440	ATH-MIR403-3P
	sRNA_AT_32	UUAGAUUCACGCACAAACUCGU	558.78	2233.67	675.99	1316.62		3440	--
	sRNA_AT_33	UUAGAUUCACGCACAAACUCU	105.65	544.61	110.44	471.73		3440	--
AT1G48410.2	ATH-MIR168A-5P	UCGCUUGGUGCAGGUCGGGAA	1012.92	1608.34	349.79	1250.3		568	ATH-MIR168A-5P/ATH-MIR168B-5P
	sRNA_AT_15	UCGCUUGGUGCAGGUCGGGA	299.42	47.36	23.19	69.84		568	--
AT1G50055.1	ATH-MIR173-5P	UUCGCUUGCAGAGAGAAAUCAC	3485.12	4397.39	3875.95	9068.22		374	ATH-MIR173-5P
AT1G53160.1	sRNA_AT_38	UUGACAGAAGAAAGAGAGCAC	598.59	7.89	0.79	9.3		760	--
	sRNA_AT_39	UUGACAGAAGAGAGUGAGCAC	237.58	528.82	1.57	727.12		760	--
	ATH-MIR156A-5P	UGACAGAAGAGAGUGAGCAC	199.78	341.54	46.38	5994.85		760	ATH-MIR156A-5P/ATH-MIR156B-5P/ATH-MIR156C-5P/ATH-MIR156D-5P/ATH-MIR156E/ATH-MIR156F-5P
	sRNA_AT_40	UUGACAGAAGAUAGAGAGCAC	167.23	1637.4	3.14	7452.19		760	ATH-MIR157A-5P/ATH-MIR157B-5P/ATH-MIR157C-5P
	sRNA_AT_17	UGACAGAAGAAAGAGAGCAC	67.59	0.72	0	0		760	ATH-MIR156H
AT1G53230.1	sRNA_AT_42	UUGGACUGAAGGGAGCUCCC	799.37	325.76	43.63	292.79		1195	--
	ATH-MIR319C	UUGGACUGAAGGGAGCUCCUU	790.35	528.46	204.37	307.25		1195	ATH-MIR319C
	sRNA_AT_41	UUGGACUGAAGGGAGCUCC	127.43	50.23	10.22	31.61		1195	--
	sRNA_AT_44	UUGGACUGAAGGGAGCUCCU	101.39	57.4	31.05	48.56		1195	--
AT1G53910.1	ATH-MIR396B-5P	UUCCACAGCUUUCUUGAACUU	7402.34	8813.79	2035.84	8517.76		866	ATH-MIR396B-5P
	sRNA_AT_36	UUCCACAGCUUUCUUGAACU	947.82	1046.88	375.33	1403.82		866	--
	sRNA_AT_35	UUCCACAGCUUUCUUGAAC	894.25	3134.53	812.76	3035.76		866	--
AT1G54160.1	ATH-MIR169D	UGAGCCAAGGAUGACUUGCCG	31.79	31.21	29.48	28.31		1295	ATH-MIR169D/ATH-MIR169E/ATH-MIR169F-5P/ATH-MIR169G-5P
	ATH-MIR169A-5P	CAGCCAAGGAUGACUUGCCGA	16.27	85.74	92.36	387.84		1295	ATH-MIR169A-5P
	sRNA_AT_20	UGAUGAUGCUGACCGGAUGUCA	14.77	8.25	5.11	16.94		178	--
	sRNA_AT_03	CAGCCAAGGAUGACUUGCCGG	13.02	11.48	108.47	200.63		1295	ATH-MIR169B-5P/ATH-MIR169C
	sRNA_AT_18	UGAGCCAAGGAUGACUUGCC	5.01	3.59	5.11	1.86		1295	--
	sRNA_AT_19	UGAUGAUGAUGAUGAUGAU	4.76	9.69	5.9	3.51		178	--
	ATH-MIR169H	UAGCCAAGGAUGACUUGCCUG	4.51	113.37	88.82	77.48		1295	ATH-MIR169H/ATH-MIR169I/ATH-MIR169J/ATH-MIR169K/ATH-MIR169L/ATH-MIR169M/ATH-MIR169N
	sRNA_AT_09	UAGCCAAGGAUGACUUGCC	4.01	51.66	19.26	18.6		1295	--
	sRNA_AT_10	UAGCCAAGGAUGACUUGCCU	3.76	5.38	16.9	10.54		1295	--
AT1G56010.2	ATH-MIR164A	UGGAGAAGCAGGGCACGUGCA	984.13	798.61	400.49	968.05		813	ATH-MIR164A/ATH-MIR164B-5P
AT1G62930.1	sRNA_AT_12	UCAAUGCAUUGAAAGUGACUA	4549.61	2939	2979.47	12175.7		985	ATH-MIR161.2
	sRNA_AT_11	UCAAUGCAUUGAAAGUGACU	965.85	1709.88	1112.24	3058.28		985	--
	sRNA_AT_46	UUUGCAUAUACUCGAAUACCU	542.01	1861.99	250.75	2080.11		1469	--
AT1G63130.1	sRNA_AT_12	UCAAUGCAUUGAAAGUGACUA	4549.61	2939	2979.47	12175.7		1324	ATH-MIR161.2
	sRNA_AT_11	UCAAUGCAUUGAAAGUGACU	965.85	1709.88	1112.24	3058.28		1324	--
AT1G66700.1	ATH-MIR163	UUGAAGAGGACUUGGAACUUCGAU	49548	50470.4	6225.81	35596.8		358	ATH-MIR163
AT1G69170.1	sRNA_AT_38	UUGACAGAAGAAAGAGAGCAC	598.59	7.89	0.79	9.3		1307	--
	sRNA_AT_39	UUGACAGAAGAGAGUGAGCAC	237.58	528.82	1.57	727.12		1307	--
	ATH-MIR156A-5P	UGACAGAAGAGAGUGAGCAC	199.78	341.54	46.38	5994.85		1307	ATH-MIR156A-5P/ATH-MIR156B-5P/ATH-MIR156C-5P/ATH-MIR156D-5P/ATH-MIR156E/ATH-MIR156F-5P
	sRNA_AT_40	UUGACAGAAGAUAGAGAGCAC	167.23	1637.4	3.14	7452.19		1307	ATH-MIR157A-5P/ATH-MIR157B-5P/ATH-MIR157C-5P
	sRNA_AT_17	UGACAGAAGAAAGAGAGCAC	67.59	0.72	0	0		1307	ATH-MIR156H
AT1G72230.1	sRNA_AT_22	UGCACUGCCUCUUCCCUGG	34.55	3.59	0	0		853	--
	ATH-MIR408-3P	AUGCACUGCCUCUUCCCUGGC	11.27	11.48	0.39	9.92		853	ATH-MIR408-3P
	sRNA_AT_07	GCACUGCCUCUUCCCUGGCU	5.01	0	0	0		853	--
	sRNA_AT_08	GCACUGCCUCUUCCCUGGCUU	4.76	0.72	0	0		853	--
	sRNA_AT_06	GCACUGCCUCUUCCCUGGC	3.76	0.36	0	0		853	--
	sRNA_AT_23	UGCACUGCCUCUUCCCUGGC	3.5	19.37	0.39	2.48		853	--
AT1G72830.2	ATH-MIR169D	UGAGCCAAGGAUGACUUGCCG	31.79	31.21	29.48	28.31		1379	ATH-MIR169D/ATH-MIR169E/ATH-MIR169F-5P/ATH-MIR169G-5P
	ATH-MIR169A-5P	CAGCCAAGGAUGACUUGCCGA	16.27	85.74	92.36	387.84		1379	ATH-MIR169A-5P
	sRNA_AT_03	CAGCCAAGGAUGACUUGCCGG	13.02	11.48	108.47	200.63		1379	ATH-MIR169B-5P/ATH-MIR169C
	sRNA_AT_18	UGAGCCAAGGAUGACUUGCC	5.01	3.59	5.11	1.86		1379	--
	ATH-MIR169H	UAGCCAAGGAUGACUUGCCUG	4.51	113.37	88.82	77.48		1379	ATH-MIR169H/ATH-MIR169I/ATH-MIR169J/ATH-MIR169K/ATH-MIR169L/ATH-MIR169M/ATH-MIR169N
	sRNA_AT_09	UAGCCAAGGAUGACUUGCC	4.01	51.66	19.26	18.6		1379	--
	sRNA_AT_10	UAGCCAAGGAUGACUUGCCU	3.76	5.38	16.9	10.54		1379	--
AT1G77850.1	ATH-MIR160A-5P	UGCCUGGCUCCCUGUAUGCCA	2413.62	2840.7	1765.83	4143.89		1659	ATH-MIR160A-5P/ATH-MIR160B/ATH-MIR160C-5P
	sRNA_AT_27	UGCCUGGCUCCCUGUAUGC	446.37	692.06	305.77	316.76		1659	--
	sRNA_AT_28	UGCCUGGCUCCCUGUAUGCC	264.87	211.67	178.82	285.14		1659	--
AT2G02850.1	sRNA_AT_24	UGCACUGCCUCUUCCCUGGCUU	310.93	26.55	0.79	369.45		289	--
	sRNA_AT_22	UGCACUGCCUCUUCCCUGG	34.55	3.59	0	0		289	--
AT2G22840.1	ATH-MIR396B-5P	UUCCACAGCUUUCUUGAACUU	7402.34	8813.79	2035.84	8517.76		1068	ATH-MIR396B-5P
	ATH-MIR396A-5P	UUCCACAGCUUUCUUGAACUG	1451.03	6282.7	2063.35	4774.31		1068	ATH-MIR396A-5P
	sRNA_AT_36	UUCCACAGCUUUCUUGAACU	947.82	1046.88	375.33	1403.82		1068	--
	sRNA_AT_35	UUCCACAGCUUUCUUGAAC	894.25	3134.53	812.76	3035.76		1068	--
AT2G27400.1	ATH-MIR173-5P	UUCGCUUGCAGAGAGAAAUCAC	3485.12	4397.39	3875.95	9068.22		379	ATH-MIR173-5P
AT2G28350.1	ATH-MIR160A-5P	UGCCUGGCUCCCUGUAUGCCA	2413.62	2840.7	1765.83	4143.89		1782	ATH-MIR160A-5P/ATH-MIR160B/ATH-MIR160C-5P
	sRNA_AT_27	UGCCUGGCUCCCUGUAUGC	446.37	692.06	305.77	316.76		1782	--
	sRNA_AT_28	UGCCUGGCUCCCUGUAUGCC	264.87	211.67	178.82	285.14		1782	--
AT2G28550.3	ATH-MIR172AB	AGAAUCUUGAUGAUGCUGCAU	5566.03	2707.96	540.01	1100.08		1694	ATH-MIR172A/ATH-MIR172B-3P
	ATH-MIR172C	AGAAUCUUGAUGAUGCUGCAG	2861.5	42.33	863.46	36.99		1694	ATH-MIR172C/ATH-MIR172D-3P
	sRNA_AT_2	AGAAUCUUGAUGAUGCUGCA	585.32	122.7	38.12	96.7		1694	--
AT2G29130.1	ATH-MIR397B	UCAUUGAGUGCAUCGUUGAUG	140.45	3.23	0	0		796	ATH-MIR397B
	ATH-MIR397A	UCAUUGAGUGCAGCGUUGAUG	30.79	0	0	0		796	ATH-MIR397A
AT2G31070.1	sRNA_AT_42	UUGGACUGAAGGGAGCUCCC	799.37	325.76	43.63	292.79		1391	--
	ATH-MIR319C	UUGGACUGAAGGGAGCUCCUU	790.35	528.46	204.37	307.25		1391	ATH-MIR319C
	sRNA_AT_41	UUGGACUGAAGGGAGCUCC	127.43	50.23	10.22	31.61		1391	--
	sRNA_AT_44	UUGGACUGAAGGGAGCUCCU	101.39	57.4	31.05	48.56		1391	--
AT2G33810.1	sRNA_AT_39	UUGACAGAAGAGAGUGAGCAC	237.58	528.82	1.57	727.12		797	--
	ATH-MIR156A-5P	UGACAGAAGAGAGUGAGCAC	199.78	341.54	46.38	5994.85		797	ATH-MIR156A-5P/ATH-MIR156B-5P/ATH-MIR156C-5P/ATH-MIR156D-5P/ATH-MIR156E/ATH-MIR156F-5P
AT2G34010.1	MIR159A	UUUGGAUUGAAGGGAGCUCUA	49830.6	74556.8	18349.3	25793		769	ATH-MIR159A
	sRNA_AT_49	UUUGGAUUGAAGGGAGCUCUU	27199	110106	13624	24839.2		769	ATH-MIR159B-3P
	sRNA_AT_48	UUUGGAUUGAAGGGAGCUCU	6317.83	8318.69	2465.8	3312.22		769	--
AT2G34710.1	ATH-MIR166A-3P	UCGGACCAGGCUUCAUUCCCC	76756	56156.8	14662	42640.5		963	ATH-MIR166A-3P/ATH-MIR166B-3P/ATH-MIR166C/ATH-MIR166D/ATH-MIR166E-3P/ATH-MIR166F/ATH-MIR166G
	MIR165	UCGGACCAGGCUUCAUCCCCC	26140	17565.9	6791.36	19209.7		963	ATH-MIR165A-3P/ATH-MIR165B
AT2G36400.1	ATH-MIR396B-5P	UUCCACAGCUUUCUUGAACUU	7402.34	8813.79	2035.84	8517.76		1049	ATH-MIR396B-5P
	ATH-MIR396A-5P	UUCCACAGCUUUCUUGAACUG	1451.03	6282.7	2063.35	4774.31		1049	ATH-MIR396A-5P
	sRNA_AT_36	UUCCACAGCUUUCUUGAACU	947.82	1046.88	375.33	1403.82		1049	--
	sRNA_AT_35	UUCCACAGCUUUCUUGAAC	894.25	3134.53	812.76	3035.76		1049	--
AT2G38080.1	ATH-MIR397B	UCAUUGAGUGCAUCGUUGAUG	140.45	3.23	0	0		976	ATH-MIR397B
	ATH-MIR397A	UCAUUGAGUGCAGCGUUGAUG	30.79	0	0	0		976	ATH-MIR397A
AT2G39250.1	ATH-MIR172AB	AGAAUCUUGAUGAUGCUGCAU	5566.03	2707.96	540.01	1100.08		1158	ATH-MIR172A/ATH-MIR172B-3P
	ATH-MIR172C	AGAAUCUUGAUGAUGCUGCAG	2861.5	42.33	863.46	36.99		1158	ATH-MIR172C/ATH-MIR172D-3P
	sRNA_AT_2	AGAAUCUUGAUGAUGCUGCA	585.32	122.7	38.12	96.7		1158	--
AT2G39675.1	ATH-MIR173-5P	UUCGCUUGCAGAGAGAAAUCAC	3485.12	4397.39	3875.95	9068.22		379	ATH-MIR173-5P
AT2G39681.1	ATH-MIR173-5P	UUCGCUUGCAGAGAGAAAUCAC	3485.12	4397.39	3875.95	9068.22		418	ATH-MIR173-5P
	sRNA_AT_37	UUCUACCAUCCGAUCAACAAG	654.16	1216.93	297.12	1637.1		597	--
	sRNA_AT_45	UUUCUACCAUCCGAUCAACAAG	644.4	2982.06	968.79	4352.17		597	--
AT2G45160.1	ATH-MIR171A-3P	UGAUUGAGCCGCGCCAAUAUC	2174.29	370.25	1.18	1323.03		1315	ATH-MIR171A-3P
	sRNA_AT_21	UGAUUGAGCCGCGCCAAUA	431.35	48.43	0.79	170.26		1315	--
AT2G45480.1	ATH-MIR396B-5P	UUCCACAGCUUUCUUGAACUU	7402.34	8813.79	2035.84	8517.76		616	ATH-MIR396B-5P
	ATH-MIR396A-5P	UUCCACAGCUUUCUUGAACUG	1451.03	6282.7	2063.35	4774.31		616	ATH-MIR396A-5P
	sRNA_AT_36	UUCCACAGCUUUCUUGAACU	947.82	1046.88	375.33	1403.82		616	--
	sRNA_AT_35	UUCCACAGCUUUCUUGAAC	894.25	3134.53	812.76	3035.76		616	--
AT3G05690.1	sRNA_AT_26	UGCCAAAGGAGAUUUGCCCGG	89.63	6.46	1.97	200.22		1323	ATH-MIR399F
	sRNA_AT_25	UGCAGCCAAGGAUGACUUGCC	40.31	284.14	128.12	178.73		1323	--
	ATH-MIR169D	UGAGCCAAGGAUGACUUGCCG	31.79	31.21	29.48	28.31		1323	ATH-MIR169D/ATH-MIR169E/ATH-MIR169F-5P/ATH-MIR169G-5P
	ATH-MIR169A-5P	CAGCCAAGGAUGACUUGCCGA	16.27	85.74	92.36	387.84		1323	ATH-MIR169A-5P
	sRNA_AT_03	CAGCCAAGGAUGACUUGCCGG	13.02	11.48	108.47	200.63		1323	ATH-MIR169B-5P/ATH-MIR169C
AT3G11440.1	MIR159A	UUUGGAUUGAAGGGAGCUCUA	49830.6	74556.8	18349.3	25793		1223	ATH-MIR159A
	sRNA_AT_49	UUUGGAUUGAAGGGAGCUCUU	27199	110106	13624	24839.2		1223	ATH-MIR159B-3P
	sRNA_AT_43	UUGGACUGAAGGGAGCUCCCU	20449.6	5570.55	702.32	4553.01		1223	ATH-MIR319A/ATH-MIR319B
	sRNA_AT_48	UUUGGAUUGAAGGGAGCUCU	6317.83	8318.69	2465.8	3312.22		1223	--
AT3G14110.2	ATH-MIR396B-5P	UUCCACAGCUUUCUUGAACUU	7402.34	8813.79	2035.84	8517.76		871	ATH-MIR396B-5P
	ATH-MIR396A-5P	UUCCACAGCUUUCUUGAACUG	1451.03	6282.7	2063.35	4774.31		871	ATH-MIR396A-5P
	sRNA_AT_36	UUCCACAGCUUUCUUGAACU	947.82	1046.88	375.33	1403.82		871	--
	sRNA_AT_35	UUCCACAGCUUUCUUGAAC	894.25	3134.53	812.76	3035.76		871	--
AT3G15030.1	sRNA_AT_42	UUGGACUGAAGGGAGCUCCC	799.37	325.76	43.63	292.79		1631	--
	ATH-MIR319C	UUGGACUGAAGGGAGCUCCUU	790.35	528.46	204.37	307.25		1631	ATH-MIR319C
	sRNA_AT_41	UUGGACUGAAGGGAGCUCC	127.43	50.23	10.22	31.61		1631	--
	sRNA_AT_44	UUGGACUGAAGGGAGCUCCU	101.39	57.4	31.05	48.56		1631	--
AT3G15170.1	ATH-MIR164A	UGGAGAAGCAGGGCACGUGCA	984.13	798.61	400.49	968.05		776	ATH-MIR164A/ATH-MIR164B-5P
AT3G15270.1	sRNA_AT_38	UUGACAGAAGAAAGAGAGCAC	598.59	7.89	0.79	9.3		1630	--
	sRNA_AT_39	UUGACAGAAGAGAGUGAGCAC	237.58	528.82	1.57	727.12		1630	--
	ATH-MIR156A-5P	UGACAGAAGAGAGUGAGCAC	199.78	341.54	46.38	5994.85		1630	ATH-MIR156A-5P/ATH-MIR156B-5P/ATH-MIR156C-5P/ATH-MIR156D-5P/ATH-MIR156E/ATH-MIR156F-5P
	sRNA_AT_40	UUGACAGAAGAUAGAGAGCAC	167.23	1637.4	3.14	7452.19		1630	ATH-MIR157A-5P/ATH-MIR157B-5P/ATH-MIR157C-5P
	sRNA_AT_17	UGACAGAAGAAAGAGAGCAC	67.59	0.72	0	0		1630	ATH-MIR156H
AT3G15640.1	ATH-MIR398B-3P	UGUGUUCUCAGGUCACCCCUG	120.92	84.31	1.97	206.21		225	ATH-MIR398B-3P/ATH-MIR398C-3P
	sRNA_AT_29	UGUGUUCUCAGGUCACCCC	59.83	42.33	1.57	57.44		225	--
	sRNA_AT_30	UGUGUUCUCAGGUCACCCCU	42.06	3.23	1.18	26.03		225	--
AT3G17185.1	ATH-MIR390A-5P	AAGCUCAGGAGGGAUAGCGCC	181.75	87.9	121.05	408.29		864	ATH-MIR390A-5P/ATH-MIR390B-5P
	sRNA_AT_01	AAAGCUCAGGAGGGAUAGCGC	22.78	6.1	2.75	21.49		864	--
AT3G22890.1	ATH-MIR395A	CUGAAGUGUUUGGGGGAACUC	126.93	509.81	324.63	99.18		562	ATH-MIR395A/ATH-MIR395D/ATH-MIR395E
	sRNA_AT_04	CUGAAGUGUUUGGGGGGACUC	65.84	357.69	393.02	87.4		562	ATH-MIR395B/ATH-MIR395C/ATH-MIR395F
AT3G26810.1	MIR393A	UCCAAAGGGAUCGCAUUGAUC	1582.46	2550.1	359.61	3593.23		2203	ATH-MIR393A
	ATH-MIR393A-5P	UCCAAAGGGAUCGCAUUGAUCC	1019.67	1657.5	246.82	1972.87		2203	ATH-MIR393A-5P/ATH-MIR393B-5P
AT3G27200.1	ATH-MIR398B-3P	UGUGUUCUCAGGUCACCCCUG	120.92	84.31	1.97	206.21		435	ATH-MIR398B-3P/ATH-MIR398C-3P
	sRNA_AT_29	UGUGUUCUCAGGUCACCCC	59.83	42.33	1.57	57.44		435	--
	sRNA_AT_30	UGUGUUCUCAGGUCACCCCU	42.06	3.23	1.18	26.03		435	--
AT3G52910.1	ATH-MIR396B-5P	UUCCACAGCUUUCUUGAACUU	7402.34	8813.79	2035.84	8517.76		811	ATH-MIR396B-5P
	ATH-MIR396A-5P	UUCCACAGCUUUCUUGAACUG	1451.03	6282.7	2063.35	4774.31		811	ATH-MIR396A-5P
	sRNA_AT_36	UUCCACAGCUUUCUUGAACU	947.82	1046.88	375.33	1403.82		811	--
	sRNA_AT_35	UUCCACAGCUUUCUUGAAC	894.25	3134.53	812.76	3035.76		811	--
AT3G54990.1	ATH-MIR172AB	AGAAUCUUGAUGAUGCUGCAU	5566.03	2707.96	540.01	1100.08		976	ATH-MIR172A/ATH-MIR172B-3P
	ATH-MIR172C	AGAAUCUUGAUGAUGCUGCAG	2861.5	42.33	863.46	36.99		976	ATH-MIR172C/ATH-MIR172D-3P
	sRNA_AT_2	AGAAUCUUGAUGAUGCUGCA	585.32	122.7	38.12	96.7		976	--
AT3G57920.1	sRNA_AT_38	UUGACAGAAGAAAGAGAGCAC	598.59	7.89	0.79	9.3		855	--
	sRNA_AT_39	UUGACAGAAGAGAGUGAGCAC	237.58	528.82	1.57	727.12		855	--
	ATH-MIR156A-5P	UGACAGAAGAGAGUGAGCAC	199.78	341.54	46.38	5994.85		855	ATH-MIR156A-5P/ATH-MIR156B-5P/ATH-MIR156C-5P/ATH-MIR156D-5P/ATH-MIR156E/ATH-MIR156F-5P
	sRNA_AT_40	UUGACAGAAGAUAGAGAGCAC	167.23	1637.4	3.14	7452.19		855	ATH-MIR157A-5P/ATH-MIR157B-5P/ATH-MIR157C-5P
	sRNA_AT_17	UGACAGAAGAAAGAGAGCAC	67.59	0.72	0	0		855	ATH-MIR156H
AT3G60250.1	ATH-MIR397B	UCAUUGAGUGCAUCGUUGAUG	140.45	3.23	0	0		303	ATH-MIR397B
	ATH-MIR397A	UCAUUGAGUGCAGCGUUGAUG	30.79	0	0	0		303	ATH-MIR397A
	sRNA_AT_34	UUAUGCACGUGCAUUCGUCCCU	24.78	26.55	10.22	43.18		303	--
AT3G60630.1	ATH-MIR171A-3P	UGAUUGAGCCGCGCCAAUAUC	2174.29	370.25	1.18	1323.03		1111	ATH-MIR171A-3P
	sRNA_AT_21	UGAUUGAGCCGCGCCAAUA	431.35	48.43	0.79	170.26		1111	--
AT3G62980.1	MIR393A	UCCAAAGGGAUCGCAUUGAUC	1582.46	2550.1	359.61	3593.23		1977	ATH-MIR393A
	ATH-MIR393A-5P	UCCAAAGGGAUCGCAUUGAUCC	1019.67	1657.5	246.82	1972.87		1977	ATH-MIR393A-5P/ATH-MIR393B-5P
AT4G00150.1	ATH-MIR171A-3P	UGAUUGAGCCGCGCCAAUAUC	2174.29	370.25	1.18	1323.03		1076	ATH-MIR171A-3P
	sRNA_AT_21	UGAUUGAGCCGCGCCAAUA	431.35	48.43	0.79	170.26		1076	--
AT4G03190.1	MIR393A	UCCAAAGGGAUCGCAUUGAUC	1582.46	2550.1	359.61	3593.23		1861	ATH-MIR393A
	ATH-MIR393A-5P	UCCAAAGGGAUCGCAUUGAUCC	1019.67	1657.5	246.82	1972.87		1861	ATH-MIR393A-5P/ATH-MIR393B-5P
AT4G18390.1	sRNA_AT_42	UUGGACUGAAGGGAGCUCCC	799.37	325.76	43.63	292.79		1408	--
	ATH-MIR319C	UUGGACUGAAGGGAGCUCCUU	790.35	528.46	204.37	307.25		1408	ATH-MIR319C
	sRNA_AT_47	UUUGGACUGAAGGGAGCUCCU	497.19	369.17	222.06	373.58		1408	--
	sRNA_AT_05	CUUGGACUGAAGGGAGCUCCC	279.39	130.95	27.51	153.94		1408	--
	sRNA_AT_41	UUGGACUGAAGGGAGCUCC	127.43	50.23	10.22	31.61		1408	--
	sRNA_AT_44	UUGGACUGAAGGGAGCUCCU	101.39	57.4	31.05	48.56		1408	--
AT4G30080.1	ATH-MIR160A-5P	UGCCUGGCUCCCUGUAUGCCA	2413.62	2840.7	1765.83	4143.89		1537	ATH-MIR160A-5P/ATH-MIR160B/ATH-MIR160C-5P
	sRNA_AT_27	UGCCUGGCUCCCUGUAUGC	446.37	692.06	305.77	316.76		1537	--
	sRNA_AT_28	UGCCUGGCUCCCUGUAUGCC	264.87	211.67	178.82	285.14		1537	--
AT4G36920.1	ATH-MIR172AB	AGAAUCUUGAUGAUGCUGCAU	5566.03	2707.96	540.01	1100.08		1463	ATH-MIR172A/ATH-MIR172B-3P
	ATH-MIR172C	AGAAUCUUGAUGAUGCUGCAG	2861.5	42.33	863.46	36.99		1463	ATH-MIR172C/ATH-MIR172D-3P
	sRNA_AT_2	AGAAUCUUGAUGAUGCUGCA	585.32	122.7	38.12	96.7		1463	--
AT4G37740.1	ATH-MIR396B-5P	UUCCACAGCUUUCUUGAACUU	7402.34	8813.79	2035.84	8517.76		1100	ATH-MIR396B-5P
	ATH-MIR396A-5P	UUCCACAGCUUUCUUGAACUG	1451.03	6282.7	2063.35	4774.31		1100	ATH-MIR396A-5P
	sRNA_AT_36	UUCCACAGCUUUCUUGAACU	947.82	1046.88	375.33	1403.82		1100	--
	sRNA_AT_35	UUCCACAGCUUUCUUGAAC	894.25	3134.53	812.76	3035.76		1100	--
AT5G06100.2	MIR159A	UUUGGAUUGAAGGGAGCUCUA	49830.6	74556.8	18349.3	25793		1251	ATH-MIR159A
	sRNA_AT_49	UUUGGAUUGAAGGGAGCUCUU	27199	110106	13624	24839.2		1251	ATH-MIR159B-3P
	sRNA_AT_43	UUGGACUGAAGGGAGCUCCCU	20449.6	5570.55	702.32	4553.01		1251	ATH-MIR319A/ATH-MIR319B
	sRNA_AT_48	UUUGGAUUGAAGGGAGCUCU	6317.83	8318.69	2465.8	3312.22		1251	--
AT5G06510.1	sRNA_AT_26	UGCCAAAGGAGAUUUGCCCGG	89.63	6.46	1.97	200.22		1246	ATH-MIR399F
	sRNA_AT_25	UGCAGCCAAGGAUGACUUGCC	40.31	284.14	128.12	178.73		1246	--
	ATH-MIR169D	UGAGCCAAGGAUGACUUGCCG	31.79	31.21	29.48	28.31		1246	ATH-MIR169D/ATH-MIR169E/ATH-MIR169F-5P/ATH-MIR169G-5P
	ATH-MIR169A-5P	CAGCCAAGGAUGACUUGCCGA	16.27	85.74	92.36	387.84		1246	ATH-MIR169A-5P
	sRNA_AT_03	CAGCCAAGGAUGACUUGCCGG	13.02	11.48	108.47	200.63		1246	ATH-MIR169B-5P/ATH-MIR169C
AT5G07680.1	ATH-MIR164A	UGGAGAAGCAGGGCACGUGCA	984.13	798.61	400.49	968.05		934	ATH-MIR164A/ATH-MIR164B-5P
AT5G12840.2	ATH-MIR169D	UGAGCCAAGGAUGACUUGCCG	31.79	31.21	29.48	28.31		1223	ATH-MIR169D/ATH-MIR169E/ATH-MIR169F-5P/ATH-MIR169G-5P
	ATH-MIR169A-5P	CAGCCAAGGAUGACUUGCCGA	16.27	85.74	92.36	387.84		1223	ATH-MIR169A-5P
	sRNA_AT_03	CAGCCAAGGAUGACUUGCCGG	13.02	11.48	108.47	200.63		1223	ATH-MIR169B-5P/ATH-MIR169C
	ATH-MIR169H	UAGCCAAGGAUGACUUGCCUG	4.51	113.37	88.82	77.48		1223	ATH-MIR169H/ATH-MIR169I/ATH-MIR169J/ATH-MIR169K/ATH-MIR169L/ATH-MIR169M/ATH-MIR169N
	sRNA_AT_09	UAGCCAAGGAUGACUUGCC	4.01	51.66	19.26	18.6		1223	--
	sRNA_AT_10	UAGCCAAGGAUGACUUGCCU	3.76	5.38	16.9	10.54		1223	--
AT5G37020.2	ATH-MIR167A-5P	UGAAGCUGCCAGCAUGAUCUA	6554.16	6224.22	921.24	13857.2		2381	ATH-MIR167A-5P/ATH-MIR167B
	sRNA_AT_16	UGAAGCUGCCAGCAUGAUC	1216.95	2009.8	148.56	2609.9		2381	--
AT5G39610.1	ATH-MIR164A	UGGAGAAGCAGGGCACGUGCA	984.13	798.61	400.49	968.05		904	ATH-MIR164A/ATH-MIR164B-5P
AT5G43060.1	ATH-MIR396B-5P	UUCCACAGCUUUCUUGAACUU	7402.34	8813.79	2035.84	8517.76		653	ATH-MIR396B-5P
	sRNA_AT_36	UUCCACAGCUUUCUUGAACU	947.82	1046.88	375.33	1403.82		653	--
	sRNA_AT_35	UUCCACAGCUUUCUUGAAC	894.25	3134.53	812.76	3035.76		653	--
AT5G50570.1	sRNA_AT_38	UUGACAGAAGAAAGAGAGCAC	598.59	7.89	0.79	9.3		1274	--
	sRNA_AT_39	UUGACAGAAGAGAGUGAGCAC	237.58	528.82	1.57	727.12		1274	--
	ATH-MIR156A-5P	UGACAGAAGAGAGUGAGCAC	199.78	341.54	46.38	5994.85		1274	ATH-MIR156A-5P/ATH-MIR156B-5P/ATH-MIR156C-5P/ATH-MIR156D-5P/ATH-MIR156E/ATH-MIR156F-5P
	sRNA_AT_40	UUGACAGAAGAUAGAGAGCAC	167.23	1637.4	3.14	7452.19		1274	ATH-MIR157A-5P/ATH-MIR157B-5P/ATH-MIR157C-5P
	sRNA_AT_17	UGACAGAAGAAAGAGAGCAC	67.59	0.72	0	0		1274	ATH-MIR156H
AT5G53950.1	ATH-MIR164A	UGGAGAAGCAGGGCACGUGCA	984.13	798.61	400.49	968.05		843	ATH-MIR164A/ATH-MIR164B-5P
AT5G60020.1	ATH-MIR397A	UCAUUGAGUGCAGCGUUGAUG	30.79	0	0	0		753	ATH-MIR397A
	sRNA_AT_14	UCAUUGAGUGCAUCGUUGA	12.02	0.72	0	0		753	--
	sRNA_AT_13	UCAUUGAGUGCAGCGUUGAUGU	5.51	0	0	0		753	--
AT5G60120.1	ATH-MIR172AB	AGAAUCUUGAUGAUGCUGCAU	5566.03	2707.96	540.01	1100.08		1755	ATH-MIR172A/ATH-MIR172B-3P
	ATH-MIR172C	AGAAUCUUGAUGAUGCUGCAG	2861.5	42.33	863.46	36.99		1755	ATH-MIR172C/ATH-MIR172D-3P
	sRNA_AT_2	AGAAUCUUGAUGAUGCUGCA	585.32	122.7	38.12	96.7		1755	--
AT5G60690.1	ATH-MIR166A-3P	UCGGACCAGGCUUCAUUCCCC	76756	56156.8	14662	42640.5		1315	ATH-MIR166A-3P/ATH-MIR166B-3P/ATH-MIR166C/ATH-MIR166D/ATH-MIR166E-3P/ATH-MIR166F/ATH-MIR166G
	MIR165	UCGGACCAGGCUUCAUCCCCC	26140	17565.9	6791.36	19209.7		1315	ATH-MIR165A-3P/ATH-MIR165B
AT5G61430.1	ATH-MIR164A	UGGAGAAGCAGGGCACGUGCA	984.13	798.61	400.49	968.05		877	ATH-MIR164A/ATH-MIR164B-5P
AT5G67180.1	ATH-MIR172AB	AGAAUCUUGAUGAUGCUGCAU	5566.03	2707.96	540.01	1100.08		1309	ATH-MIR172A/ATH-MIR172B-3P
	ATH-MIR172C	AGAAUCUUGAUGAUGCUGCAG	2861.5	42.33	863.46	36.99		1309	ATH-MIR172C/ATH-MIR172D-3P
	sRNA_AT_2	AGAAUCUUGAUGAUGCUGCA	585.32	122.7	38.12	96.7		1309	--
