# Supplementary material for: sRNATargetDigger: A bioinformatics software for bidirectional identification of sRNA-target pairs with co-regulatory sRNAs information
Source: PLoS One. 2020 Dec 28;15(12):e0244480. doi: 10.1371/journal.pone.0244480 (PMC7769420; doi:10.1371/journal.pone.0244480)
Supplement: S3 Table — (XLS) [file pone.0244480.s003.xls]

## Sheet: Supplement Table 3
S3 Table. Verification of the results on the regulatory relationship of novel co-regulatory sRNA-target pairs using PAREsnip2
mRNA(target)	sRNA_name	PARAsnip2 verification
AT1G01040.1	ATH-MIR162A-3P	Y
AT1G08830.1	ATH-MIR398B-3P	Y
	sRNA_AT_29	Y
	sRNA_AT_30	Y
AT1G10120.1	ATH-MIR396B-5P	Y
	ATH-MIR396A-5P	Y
	sRNA_AT_36	Y
	sRNA_AT_35	Y
AT1G12520.1	ATH-MIR398B-3P	Y
	sRNA_AT_29	Y
	sRNA_AT_30	Y
AT1G12820.1	MIR393A	Y
	ATH-MIR393A-5P	Y
AT1G17590.3	ATH-MIR169D	Y
	ATH-MIR169A-5P	Y
	sRNA_AT_03	Y
	sRNA_AT_18	Y
	ATH-MIR169H	Y
	sRNA_AT_09	Y
	sRNA_AT_10	Y
AT1G27340.1	ATH-MIR394A	Y
	sRNA_AT_50	Y
AT1G27360.4	sRNA_AT_38	Y
	sRNA_AT_39	Y
	ATH-MIR156A-5P	Y
	sRNA_AT_40	Y
	sRNA_AT_17	Y
AT1G27370.1	sRNA_AT_38	Y
	sRNA_AT_39	Y
	ATH-MIR156A-5P	Y
	sRNA_AT_40	Y
	sRNA_AT_17	Y
AT1G30210.1	sRNA_AT_42	Y
	ATH-MIR319C	Y
	sRNA_AT_47	N
	sRNA_AT_05	N
	sRNA_AT_41	Y
	sRNA_AT_44	Y
AT1G30490.1	ATH-MIR166A-3P	Y
	MIR165	Y
AT1G31280.1	sRNA_AT_31	Y
	ATH-MIR403-3P	Y
	sRNA_AT_32	Y
	sRNA_AT_33	Y
AT1G48410.2	ATH-MIR168A-5P	Y
	sRNA_AT_15	Y
AT1G50055.1	ATH-MIR173-5P	Y
AT1G53160.1	sRNA_AT_38	N
	sRNA_AT_39	N
	ATH-MIR156A-5P	N
	sRNA_AT_40	N
	sRNA_AT_17	N
AT1G53230.1	sRNA_AT_42	Y
	ATH-MIR319C	Y
	sRNA_AT_41	Y
	sRNA_AT_44	Y
AT1G53910.1	ATH-MIR396B-5P	Y
	sRNA_AT_36	Y
	sRNA_AT_35	Y
AT1G54160.1	ATH-MIR169D	N
	ATH-MIR169A-5P	Y
	sRNA_AT_20	N
	sRNA_AT_03	Y
	sRNA_AT_18	N
	sRNA_AT_19	Y
	ATH-MIR169H	Y
	sRNA_AT_09	Y
	sRNA_AT_10	Y
AT1G56010.2	ATH-MIR164A	Y
AT1G62930.1	sRNA_AT_12	Y
	sRNA_AT_11	Y
	sRNA_AT_46	Y
AT1G63130.1	sRNA_AT_12	Y
	sRNA_AT_11	Y
AT1G66700.1	ATH-MIR163	Y
AT1G69170.1	sRNA_AT_38	Y
	sRNA_AT_39	Y
	ATH-MIR156A-5P	Y
	sRNA_AT_40	Y
	sRNA_AT_17	Y
AT1G72230.1	sRNA_AT_22	Y
	ATH-MIR408-3P	Y
	sRNA_AT_07	N
	sRNA_AT_08	N
	sRNA_AT_06	Y
	sRNA_AT_23	Y
AT1G72830.2	ATH-MIR169D	N
	ATH-MIR169A-5P	Y
	sRNA_AT_03	Y
	sRNA_AT_18	N
	ATH-MIR169H	Y
	sRNA_AT_09	Y
	sRNA_AT_10	Y
AT1G77850.1	ATH-MIR160A-5P	Y
	sRNA_AT_27	Y
	sRNA_AT_28	Y
AT2G02850.1	sRNA_AT_24	Y
	sRNA_AT_22	Y
AT2G22840.1	ATH-MIR396B-5P	Y
	ATH-MIR396A-5P	Y
	sRNA_AT_36	Y
	sRNA_AT_35	Y
AT2G27400.1	ATH-MIR173-5P	Y
AT2G28350.1	ATH-MIR160A-5P	Y
	sRNA_AT_27	Y
	sRNA_AT_28	Y
AT2G28550.3	ATH-MIR172AB	Y
	ATH-MIR172C	Y
	sRNA_AT_2	Y
AT2G29130.1	ATH-MIR397B	Y
	ATH-MIR397A	Y
AT2G31070.1	sRNA_AT_42	Y
	ATH-MIR319C	Y
	sRNA_AT_41	Y
	sRNA_AT_44	Y
AT2G33810.1	sRNA_AT_39	Y
	ATH-MIR156A-5P	Y
AT2G34010.1	MIR159A	Y
	sRNA_AT_49	Y
	sRNA_AT_48	Y
AT2G34710.1	ATH-MIR166A-3P	Y
	MIR165	Y
AT2G36400.1	ATH-MIR396B-5P	Y
	ATH-MIR396A-5P	Y
	sRNA_AT_36	Y
	sRNA_AT_35	Y
AT2G38080.1	ATH-MIR397B	Y
	ATH-MIR397A	Y
AT2G39250.1	ATH-MIR172AB	Y
	ATH-MIR172C	Y
	sRNA_AT_2	Y
AT2G39675.1	ATH-MIR173-5P	N
AT2G39681.1	ATH-MIR173-5P	N
	sRNA_AT_37	N
	sRNA_AT_45	N
AT2G45160.1	ATH-MIR171A-3P	Y
	sRNA_AT_21	Y
AT2G45480.1	ATH-MIR396B-5P	Y
	ATH-MIR396A-5P	Y
	sRNA_AT_36	Y
	sRNA_AT_35	Y
AT3G05690.1	sRNA_AT_26	N
	sRNA_AT_25	N
	ATH-MIR169D	Y
	ATH-MIR169A-5P	Y
	sRNA_AT_03	Y
AT3G11440.1	MIR159A	Y
	sRNA_AT_49	Y
	sRNA_AT_43	N
	sRNA_AT_48	Y
AT3G14110.2	ATH-MIR396B-5P	Y
	ATH-MIR396A-5P	Y
	sRNA_AT_36	Y
	sRNA_AT_35	Y
AT3G15030.1	sRNA_AT_42	Y
	ATH-MIR319C	Y
	sRNA_AT_41	Y
	sRNA_AT_44	Y
AT3G15170.1	ATH-MIR164A	Y
AT3G15270.1	sRNA_AT_38	Y
	sRNA_AT_39	Y
	ATH-MIR156A-5P	Y
	sRNA_AT_40	Y
	sRNA_AT_17	Y
AT3G15640.1	ATH-MIR398B-3P	Y
	sRNA_AT_29	Y
	sRNA_AT_30	Y
AT3G17185.1	ATH-MIR390A-5P	N
	sRNA_AT_01	N
AT3G22890.1	ATH-MIR395A	Y
	sRNA_AT_04	Y
AT3G26810.1	MIR393A	Y
	ATH-MIR393A-5P	Y
AT3G27200.1	ATH-MIR398B-3P	Y
	sRNA_AT_29	Y
	sRNA_AT_30	Y
AT3G52910.1	ATH-MIR396B-5P	Y
	ATH-MIR396A-5P	Y
	sRNA_AT_36	Y
	sRNA_AT_35	Y
AT3G54990.1	ATH-MIR172AB	Y
	ATH-MIR172C	Y
	sRNA_AT_2	Y
AT3G57920.1	sRNA_AT_38	Y
	sRNA_AT_39	Y
	ATH-MIR156A-5P	Y
	sRNA_AT_40	Y
	sRNA_AT_17	Y
AT3G60250.1	ATH-MIR397B	Y
	ATH-MIR397A	Y
	sRNA_AT_34	N
AT3G60630.1	ATH-MIR171A-3P	Y
	sRNA_AT_21	Y
AT3G62980.1	MIR393A	Y
	ATH-MIR393A-5P	Y
AT4G00150.1	ATH-MIR171A-3P	Y
	sRNA_AT_21	Y
AT4G03190.1	MIR393A	Y
	ATH-MIR393A-5P	Y
AT4G18390.1	sRNA_AT_42	Y
	ATH-MIR319C	Y
	sRNA_AT_47	N
	sRNA_AT_05	N
	sRNA_AT_41	Y
	sRNA_AT_44	Y
AT4G30080.1	ATH-MIR160A-5P	Y
	sRNA_AT_27	Y
	sRNA_AT_28	Y
AT4G36920.1	ATH-MIR172AB	Y
	ATH-MIR172C	Y
	sRNA_AT_2	Y
AT4G37740.1	ATH-MIR396B-5P	Y
	ATH-MIR396A-5P	Y
	sRNA_AT_36	Y
	sRNA_AT_35	Y
AT5G06100.2	MIR159A	Y
	sRNA_AT_49	Y
	sRNA_AT_43	N
	sRNA_AT_48	Y
AT5G06510.1	sRNA_AT_26	N
	sRNA_AT_25	N
	ATH-MIR169D	Y
	ATH-MIR169A-5P	Y
	sRNA_AT_03	Y
AT5G07680.1	ATH-MIR164A	Y
AT5G12840.2	ATH-MIR169D	N
	ATH-MIR169A-5P	Y
	sRNA_AT_03	Y
	ATH-MIR169H	Y
	sRNA_AT_09	Y
	sRNA_AT_10	Y
AT5G37020.2	ATH-MIR167A-5P	Y
	sRNA_AT_16	Y
AT5G39610.1	ATH-MIR164A	Y
AT5G43060.1	ATH-MIR396B-5P	Y
	sRNA_AT_36	Y
	sRNA_AT_35	Y
AT5G50570.1	sRNA_AT_38	Y
	sRNA_AT_39	Y
	ATH-MIR156A-5P	Y
	sRNA_AT_40	Y
	sRNA_AT_17	Y
AT5G53950.1	ATH-MIR164A	Y
AT5G60020.1	ATH-MIR397A	Y
	sRNA_AT_14	Y
	sRNA_AT_13	Y
AT5G60120.1	ATH-MIR172AB	Y
	ATH-MIR172C	Y
	sRNA_AT_2	Y
AT5G60690.1	ATH-MIR166A-3P	Y
	MIR165	Y
AT5G61430.1	ATH-MIR164A	Y
AT5G67180.1	ATH-MIR172AB	Y
	ATH-MIR172C	Y
	sRNA_AT_2	Y
Note: "Y" indicated the regulatory relationship in sRNA-target pair passed the PARAsnip2 verification, while "N" indicated not.
